# Supplementary material for: Probing the Release of Bupropion and Naltrexone Hydrochloride Salts from Biopolymeric Matrices of Diverse Chemical Structures
Source: Polymers (Basel). 2021 Apr 30;13(9):1456. doi: 10.3390/polym13091456 (PMC8125139; doi:10.3390/polym13091456)
Supplement: Supplementary file 1 [file polymers-13-01456-s001.zip]

Archive with 1 entries (1 files):
- polymers-1182477-supplementary.pdf
